# Supplementary material for: Application of Near-Infrared Reflectance Spectroscopy for Predicting Damage Severity in a Diverse Panel of Tectona grandis Caused by Ceratocystis fimbriata
Source: Plants (Basel). 2023 Jul 23;12(14):2734. doi: 10.3390/plants12142734 (PMC10386596; doi:10.3390/plants12142734)
Supplement: Supplementary file 1 [file plants-12-02734-s001.zip]

Archive with 1 entries (1 files):
- plants-2457620-supplementary.pdf
